# Supplementary material for: Mendelian randomization analysis reveals causal association of anthropometric measures on sepsis risk and mortality
Source: PLoS One. 2024 Sep 30;19(9):e0310898. doi: 10.1371/journal.pone.0310898 (PMC11441680; doi:10.1371/journal.pone.0310898)
Supplement: S2 File — (XLSX) [file pone.0310898.s004.xlsx]

## Sheet: Table 1
Table 1 Summary information of the data sets
Accession numbers	Traits (UK Biobank Code)	Mean (SD)	Data source	Year	Sample size	Population	Case	Control	SNP	Approximate variance explained	Mean F-statistic
ukb-a-248	BMI (21,001)	27.4 kg/m2 (4.8)	Neale Lab	2017	336107	European	NA	NA	315	0.000164917	55
ukb-a-249	Weight (21,002)	77.9 kg (15.9)	Neale Lab	2017	336227	European	NA	NA	347	0.000138983	47
ukb-a-389	Height (50)	168.5 cm (9.3)	Neale Lab	2017	336474	European	NA	NA	606	0.000165195	57
ukb-a-264	Body fat percentage (23,099)	31.4% (8.5)	Neale Lab	2017	331117	European	NA	NA	257	9.11142e-05	30
ukb-a-265	Body fat mass (23,100)	24.8 kg (9.6)	Neale Lab	2017	330762	European	NA	NA	290	0.000156816	51.8822
ukb-a-266	Body nonfat mass (23,101)	53.2 kg (11.5)	Neale Lab	2017	331291	European	NA	NA	418	8.46007e-05	28.0321
ukb-a-290	Trunk fat percentage (23,127)	31.2% (8.0)	Neale Lab	2017	331113	European	NA	NA	244	0.00013134	43.4962
ukb-a-282	Arm fat percentage (right) (23,119)	29.5% (10.2)	Neale Lab	2017	331249	European	NA	NA	242	9.34167e-05	30.9496
ukb-a-286	Arm fat percentage (left) (23,123)	30.4% (10.3)	Neale Lab	2017	331198	European	NA	NA	260	9.04854e-05	29.9724
ukb-a-274	Leg fat percentage (right) (23,111)	32.0% (10.7)	Neale Lab	2017	331296	European	NA	NA	251	5.96083e-05	19.7492
ukb-a-278	Leg fat percentage (left) (23,115)	32.0% (10.6)	Neale Lab	2017	331278	European	NA	NA	252	5.80891e-05	19.2455
ukb-a-291	Trunk fat mass (23,128)	13.7 kg (5.2)	Neale Lab	2017	331093	European	NA	NA	290	0.00016624	55.0553
ukb-a-283	Arm fat mass (right) (23,120)	1.2 kg (0.6)	Neale Lab	2017	331226	European	NA	NA	277	0.000161616	53.5472
ukb-a-287	Arm fat mass (left) (23,124)	1.3 kg (0.7)	Neale Lab	2017	331164	European	NA	NA	278	0.000160462	53.155
ukb-a-275	Leg fat mass (right) (23,112)	4.3 kg (1.9)	Neale Lab	2017	331293	European	NA	NA	288	0.000103944	34.4414
ukb-a-279	Leg fat mass (left) (23,116)	4.2 kg (1.9)	Neale Lab	2017	331275	European	NA	NA	291	0.000101538	33.6426
ukb-a-292	Trunk nonfat mass (23,129)	29.6 kg (6.0)	Neale Lab	2017	331030	European	NA	NA	218	8.67653e-05	28.7271
ukb-a-284	Arm nonfat mass (right) (23,121)	2.9 kg (0.8)	Neale Lab	2017	331221	European	NA	NA	361	7.79901e-05	25.835
ukb-a-288	Arm nonfat mass (left) (23,125)	2.9 kg (0.8)	Neale Lab	2017	331159	European	NA	NA	367	8.05676e-05	26.6838
ukb-a-276	Leg nonfat mass (right) (23,113)	9.0 kg (2.0)	Neale Lab	2017	331285	European	NA	NA	374	8.68936e-05	28.791
ukb-a-280	Leg nonfat mass (left) (23,117)	8.9 kg (2.0)	Neale Lab	2017	331258	European	NA	NA	373	8.63986e-05	28.6252
ieu-b-4980	Sepsis	NA	UK Biobank	2021	486484	European	11643	474841	NA	NA	NA
ieu-b-5086	Sepsis (28 day death)	NA	UK Biobank	2021	486484	European	1896	484588	NA	NA	NA

## Sheet: Table 2
Table 2 Multivariable MR (MVMR) revealing the associations of anthropometric measures with the sepsis risk before lasso regression screening.
exposure	outcome	nsnp	or	or_lci95	or_uci95	pval
Body mass index (BMI)	Sepsis	154	1.91792	0.438267	8.39313	0.387206
Weight	Sepsis	254	10.9338	0.46703	255.974	0.137081
Body fat percentage	Sepsis	142	1.44547	0.00122781	1701.71	0.918656
Whole body fat mass	Sepsis	172	8.39717	0.104255	676.345	0.341961
Whole body fat-free mass	Sepsis	314	2.03601	9.08631e-06	456216	0.90994
Leg fat percentage (right)	Sepsis	131	0.0350963	7.04695e-06	174.792	0.440595
Leg fat mass (right)	Sepsis	160	627.594	0.117305	3.35771e+06	0.141362
Leg fat-free mass (right)	Sepsis	278	0.314475	0.000283541	348.784	0.746395
Leg fat percentage (left)	Sepsis	131	5.83861	0.00190273	17916	0.666656
Leg fat mass (left)	Sepsis	159	0.00296635	6.59296e-07	13.3464	0.175031
Leg fat-free mass (left)	Sepsis	282	1.4028	0.00135675	1450.4	0.923858
Arm fat percentage (right)	Sepsis	138	80.3472	0.512086	12606.6	0.0890302
Arm fat mass (right)	Sepsis	162	0.0178374	0.000287809	1.1055	0.0558293
Arm fat-free mass (right)	Sepsis	285	0.303259	0.00573391	16.0389	0.555633
Arm fat percentage (left)	Sepsis	144	0.00197063	7.0734e-06	0.549012	0.0301007
Arm fat mass (left)	Sepsis	156	51.4314	0.667482	3962.93	0.0754651
Arm fat-free mass (left)	Sepsis	285	0.552147	0.00805731	37.8373	0.783019
Trunk fat percentage	Sepsis	132	0.573261	0.00261503	125.669	0.839659
Trunk fat mass	Sepsis	178	0.285368	0.00163953	49.6696	0.633807
Trunk fat-free mass	Sepsis	294	0.349906	0.000246399	496.896	0.776751

## Sheet: Table 3
Table 3 Multivariable MR (MVMR) revealing the associations of anthropometric measures with the sepsis mortality before lasso regression screening.
exposure	outcome	nsnp	or	or_lci95	or_uci95	pval
Body mass index (BMI)	Sepsis (28 day death)	153	0.124876	0.00338982	4.60022	0.258212
Weight	Sepsis (28 day death)	248	0.137837	7.41e-05	256.409	0.605909
Body fat percentage	Sepsis (28 day death)	144	1.04323	2.2e-08	4.95374e+07	0.996256
Whole body fat mass	Sepsis (28 day death)	173	138854	2.74549	7022584628	0.0321323
Leg fat percentage (right)	Sepsis (28 day death)	134	4.99e-06	3.77e-13	65.8671	0.14445
Leg fat mass (right)	Sepsis (28 day death)	160	3.7391e+07	0.029094	4.81e+16	0.103217
Leg fat percentage (left)	Sepsis (28 day death)	135	2.06121e+07	1.58033	269000000000000	0.0439311
Leg fat mass (left)	Sepsis (28 day death)	159	7.74e-10	8.99e-19	0.666338	0.0456436
Leg fat-free mass (left)	Sepsis (28 day death)	275	1825.06	5.23105	636747	0.0119399
Arm fat percentage (right)	Sepsis (28 day death)	138	1400.12	0.00585256	3.34956e+08	0.251614
Arm fat mass (right)	Sepsis (28 day death)	161	0.0577789	2.43e-06	1371.71	0.579124
Arm fat-free mass (right)	Sepsis (28 day death)	279	4.33488	0.000408527	45997.5	0.756468
Arm fat percentage (left)	Sepsis (28 day death)	144	5.63e-08	6.27e-14	0.0505853	0.0170015
Arm fat mass (left)	Sepsis (28 day death)	156	15211.7	0.38736	5.97368e+08	0.0743791
Arm fat-free mass (left)	Sepsis (28 day death)	283	0.00363016	1.68e-07	78.2558	0.269767
Trunk fat percentage	Sepsis (28 day death)	133	0.21894	3.99e-07	120066	0.821753
Trunk fat mass	Sepsis (28 day death)	179	0.00125945	3.64e-09	435.382	0.304811
Trunk fat-free mass	Sepsis (28 day death)	288	0.0194777	3.15e-06	120.31	0.376487
